# Supplementary material for: Influence of Disinfection Methods on Cinematographic Film
Source: Materials (Basel). 2023 May 1;16(9):3493. doi: 10.3390/ma16093493 (PMC10180128; doi:10.3390/ma16093493)
Supplement: Supplementary file 1 [file materials-16-03493-s001.zip]

Archive with 8 entries (8 files):
- Table S1.docx
- Table S2.docx
- Table S3.xlsx
- Figure S1.tif
- Figure S2.tif
- Figure S3.tif
- Figure S4.tif
- Figure S5.tif
