# Supplementary material for: Influence of Disinfection Methods on Cinematographic Film
Source: Materials (Basel). 2023 May 1;16(9):3493. doi: 10.3390/ma16093493 (PMC10180128; doi:10.3390/ma16093493)
Supplement: Supplementary file 1 [file materials-16-03493-s001.zip › Table S3.xlsx]

## Sheet: qNMR
	MIS	260.89	g/mol
	MTPP	326.28	g/mol
	Table S3: Data for calculation of DS and TPP content of CTA after disinfection
																	Iteration 0, 1, 2, 3
		Weights					Integrals										Ratio CH3/C6H7O5
	Sample	mAC (mg)	moisture (%)	PTPP (%)	mIS (mg)	PIS (%)	IS	TPPorthoH	TPPparaH	TPPsum	Glu	H2O	DMSO-d5	Me	CTPP	CTPP (mean)	DS_0	DS_1	DS_2	DS_3	DS (mean)
	AN-1	20.357	2	98	4.2877	99.74	11.159	26.358	39.455	65.813	313.361	94.002	134.801	380.865	0.10541	0.104965	2.83598	2.85813	2.85514	2.85554	2.85326
	AN-2	18.1713	2	98	6.3105	99.74	18.042	25.735	38.56	64.295	306.311	92.004	147.391	371.957	0.105016		2.83339	2.85587	2.85284	2.85325
	AN-3	14.9414	2	98	6.1786	99.74	21.229	25.308	37.895	63.203	301.799	71.156	176.465	366.148	0.10447		2.83084	2.85364	2.85057	2.85099
	ABu-1	17.1998	2	98	10.0272	99.74	35.862	30.134	45.198	75.332	355.909	61.612	38.307	432.978	0.103917	0.104131	2.8386	2.86041	2.85746	2.85786	2.84332
	ABu-2	12.1955	2	98	5.7345	99.74	27.997	29.401	43.997	73.398	350.184	74.216	52.397	421.807	0.104605		2.81057	2.83592	2.83253	2.83298
	ABu-3	15.9414	2	98	4.7764	99.74	18.53	30.339	45.363	75.702	360.152	69.209	41.527	434.88	0.10387		2.81748	2.84197	2.83868	2.83912
	ABa-1	10.4024	2.3	97.7	4.2454	99.74	24.055	26.24	39.35	65.59	344.81	90.232	58.232	417.082	0.0947183	0.0948551	2.8224	2.84627	2.84306	2.84349	2.8465
	ABa-2	19.0074	2.3	97.7	6.169	99.74	20.051	27.501	41.219	68.72	361.718	76.944	33.186	439.382	0.0946795		2.83432	2.85668	2.85366	2.85407
	ABa-3	14.7908	2.3	97.7	6.9307	99.74	28.273	27.015	40.447	67.462	355.246	78.254	41.324	429.441	0.0951676		2.82066	2.84475	2.84151	2.84195
	AS-1	16.4856	3.1	96.9	4.792	99.74	17.455	29.513	44.235	73.748	351.127	94.117	38.088	425.465	0.105397	0.105194	2.82733	2.85058	2.84745	2.84787	2.84601
	AS-2	19.6313	3.1	96.9	7.0979	99.74	22.069	29.917	44.765	74.682	356.412	83.774	32.168	430.896	0.105003		2.82096	2.84501	2.84178	2.84221
	AS-3	13.2642	3.1	96.9	5.0294	99.74	22.176	28.688	42.993	71.681	342.489	103.158	45.486	415.011	0.105182		2.82742	2.85065	2.84752	2.84795
	AE-1	13.0875	2.7	97.3	4.8831	99.74	21.822	29.017	43.47	72.487	342.629	102.952	45.951	414.16	0.105926	0.105353	2.82047	2.84458	2.84134	2.84177	2.84422
	AE-2	15.177	2.7	97.3	7.7321	99.74	29.842	29.056	43.546	72.602	343.309	99.179	39.913	415.154	0.105933		2.82163	2.8456	2.84238	2.84281
	AE-3	18.5001	2.7	97.3	6.978	99.74	22.178	28.696	42.991	71.687	342.475	103.158	45.487	415.015	0.104201		2.82756	2.85078	2.84765	2.84807
